# Supplementary material for: PIP-SNP: a pipeline for processing SNP data featured as linkage disequilibrium bin mapping, genotype imputing and marker synthesizing
Source: NAR Genom Bioinform. 2021 Jul 5;3(3):lqab060. doi: 10.1093/nargab/lqab060 (PMC8256826; doi:10.1093/nargab/lqab060)
Supplement: lqab060_Supplemental_Files [file lqab060_supplemental_files.zip]

Archive with 2 entries (2 files):
- PIP_SNP_Supplemental_Figures.pdf
- PIP_SNP_Supplemental_Materials.docx
